# Supplementary material for: The Mitochondrial Protein MitoNEET as a Probe for the Allostery of Glutamate Dehydrogenase
Source: Molecules. 2022 Nov 29;27(23):8314. doi: 10.3390/molecules27238314 (PMC9737137; doi:10.3390/molecules27238314)
Supplement: Supplementary file 1 [file molecules-27-08314-s001.zip]

Archive with 1 entries (1 files):
- molecules-1980964-supplementary.pdf
